# Supplementary material for: Use of Essential Oil Emulsions to Control Escherichia coli O157:H7 in the Postharvest Washing of Lettuce
Source: Foods. 2023 Jun 30;12(13):2571. doi: 10.3390/foods12132571 (PMC10341249; doi:10.3390/foods12132571)
Supplement: Supplementary file 1 [file foods-12-02571-s001.zip]

Archive with 1 entries (1 files):
- foods-2383034-supplementary.pdf
